# Supplementary material for: Systems-Level Integration of Multi-Omics Identifies Genetic Modifiers of TANGO2 Deficiency Disorder
Source: Biomolecules. 2025 Dec 16;15(12):1742. doi: 10.3390/biom15121742 (PMC12730736; doi:10.3390/biom15121742)
Supplement: Supplementary file 1 [file biomolecules-15-01742-s001.zip]

Archive with 2 entries (2 files):
- Supplementary_Materials_1.pdf
- Supplementary_Materials_2.xlsx
